# Supplementary material for: High Level of Staufen1 Expression Confers Longer Recurrence Free Survival to Non-Small Cell Lung Cancer Patients by Promoting THBS1 mRNA Degradation
Source: Int J Mol Sci. 2021 Dec 25;23(1):215. doi: 10.3390/ijms23010215 (PMC8745428; doi:10.3390/ijms23010215)
Supplement: Supplementary file 1 [file ijms-23-00215-s001.zip]

Archive with 5 entries (5 files):
- SupFig1.jpg
- SupFig2.jpg
- SupFig3.jpg
- SupFig4.jpg
- SupFig5.jpg
